# Supplementary material for: Promoting Circular Economy by Leveraging Annatto Byproducts from Bixa orellana L. into Sustainable Antioxidant Food Packaging
Source: Foods. 2025 Feb 19;14(4):704. doi: 10.3390/foods14040704 (PMC11854884; doi:10.3390/foods14040704)
Supplement: Supplementary file 1 [file foods-14-00704-s001.zip]

Archive with 1 entries (1 files):
- foods-3411800-supplementary.pdf
